# Supplementary material for: An Observational Case-Control Study on Parental Age and Childhood Renal Tumors
Source: Cancers (Basel). 2023 Oct 26;15(21):5144. doi: 10.3390/cancers15215144 (PMC10647705; doi:10.3390/cancers15215144)
Supplement: Supplementary file 1 [file cancers-15-05144-s001.zip]

Archive with 1 entries (1 files):
- cancers-2670025-supplementary.pdf
